# Supplementary material for: Halogenated Flavonoid Derivatives Display Antiangiogenic Activity
Source: Molecules. 2022 Jul 25;27(15):4757. doi: 10.3390/molecules27154757 (PMC9331694; doi:10.3390/molecules27154757)
Supplement: Supplementary file 1 [file molecules-27-04757-s001.zip]

Archive with 1 entries (1 files):
- molecules-1799423-supplementary.pdf
